# Supplementary material for: Overexpression of Melon Tonoplast Sugar Transporter CmTST1 Improved Root Growth under High Sugar Content
Source: Int J Mol Sci. 2020 May 15;21(10):3524. doi: 10.3390/ijms21103524 (PMC7279021; doi:10.3390/ijms21103524)
Supplement: Supplementary file 1 [file ijms-21-03524-s001.zip]

Archive with 8 entries (7 files):
- ijms-804336-supplementary/
- ijms-804336-supplementary/Fig.S1.pdf
- ijms-804336-supplementary/Fig.S2.pdf
- ijms-804336-supplementary/Fig.S3.pdf
- ijms-804336-supplementary/Fig.S4.pdf
- ijms-804336-supplementary/Fig.S5.pdf
- ijms-804336-supplementary/Fig.S6.pdf
- ijms-804336-supplementary/Table. S1.pdf
